# Supplementary material for: A novel machine learning-based algorithm for eQTL identification reveals complex pleiotropic effects in the MHC region
Source: Brief Bioinform. 2026 May 19;27(3):bbag238. doi: 10.1093/bib/bbag238 (PMC13184528; doi:10.1093/bib/bbag238)
Supplement: Supplementary_Material_bbag238 [file supplementary_material_bbag238.zip]

Archive with 3 entries (3 files):
- Source_Data_bbag238.xlsx
- Supplementary_Data_1_bbag238.xlsx
- Supplementary_materials_BIB-25-0490_bbag238.R3_bbag238.docx
