# Supplementary material for: A novel machine learning-based algorithm for eQTL identification reveals complex pleiotropic effects in the MHC region
Source: Brief Bioinform. 2026 May 19;27(3):bbag238. doi: 10.1093/bib/bbag238 (PMC13184528; doi:10.1093/bib/bbag238)
Supplement: Supplementary_Material_bbag238 [file supplementary_material_bbag238.zip › Source_Data_bbag238.xlsx]

## Sheet: Fig 2
Fig 2B - 9-tissue case					Fig 2E - Brain tissue case
Top variants	MTClass	MultiPhen	MANOVA		Top variants	MTClass	MultiPhen	MANOVA
100	880.81	435.1	3515.95		100	767.5	1212.77	1193.38
500	13095.9	2418.5	17446.2		500	6384.88	4717.5	5804
1000	17378	5891	25087		1000	19348.5	17413	9787
2000	37064.9	31618	38197.2		2000	41583.7	28498	26198
3000	49892.4	44351	44403		3000	60222.5	41738	36020
4000	59575.2	58232	52695		4000	76435.2	53876	54542.5
5000	72199.8	67231	69757		5000	88576.2	71729	65269

## Sheet: Fig 4
OneK1K scRNA-seq study
Median macro F1					Median MCC (not plotted)
Top variants	MTClass	MultiPhen	MANOVA		Top variants	MTClass	MultiPhen	MANOVA
100	8998.98	1536.01	9824		100	8964.16	1536.01	9824
500	41983.3	36589.1	24850.1		500	42356	36589.1	24850.1
1000	96815	57740	45622		1000	65783.9	57740	45622
1500	135440	93440.4	78963		1500	106051	93440.4	78963
2000	199153	162048	148210		2000	165068	162048	148210
2500	216985	178410	164837		2500	214178	178410	164837
3000	223215	188283	170375		3000	220310	188283	170375
3500	229836	203631	177091		3500	226392	203631	177091
4000	234918	227522	211702		4000	232141	227522	211702
4500	243865	234474	221883		4500	241999	234474	221883
5000	251850	243572	235480		5000	249667	243572	235480

## Sheet: S1
9-tissue case					Brain-tissue case					48-tissue case
Top variants	MTClass	MultiPhen	MANOVA		Top variants	MTClass	MultiPhen	MANOVA		Top variants	MTClass	MultiPhen	MANOVA
100	873.3	435.1	3515.95		100	764	1212.77	1193.38		100	793	749.4	896
500	13113.5	2418.5	17446.2		500	6138.72	4717.5	5804		500	4083.8	4176	7204.5
1000	17442.7	5891	25087		1000	18726.7	17413	9787		1000	11157.4	11685	15019
2000	38052.4	31618	38197.2		2000	37089.8	28498	26198		2000	28057.8	22109	34826
3000	48812.9	44351	44403		3000	55443.7	41738	36020		3000	47183.4	29244	40685
4000	59910.8	58232	52695		4000	73853.5	53876	54542.5		4000	58671.9	47349	50826
5000	69522.1	67231	69757		5000	91155	71729	65269		5000	74581.7	62622	68176.2

## Sheet: S5
Fig 2H - 48-tissue case
	Top variants	MTClass	MultiPhen	MANOVA
	100	798	749.4	896
	500	4051	4176	7204.5
	1000	11133.1	11685	15019
	2000	25326.8	22109	34826
	3000	46470.6	29244	40685
	4000	58419.9	47349	50826
	5000	72305.5	62622	68176.2

## Sheet: S7
OneK1K scRNA-seq study
Supplementary Figure 7
Median macro F1 (chr6 only)					Median MCC (chr6 only)
Top variants	MTClass	MultiPhen	MANOVA		Top variants	MTClass	MultiPhen	MANOVA
100	616.58	913	913		100	652.24	913	913
500	16594.8	12438	4926		500	16104	12438	4926
1000	26547	19785	12396		1000	24955	19785	12396
1500	27398	21974	13800		1500	27037	21974	13800
2000	45156.9	23184	20554		2000	37150.8	23184	20554
2500	53987	29448	22476		2500	52751.8	29448	22476
3000	56166.1	31497	24079		3000	55172.8	31497	24079
3500	58091.2	36780	26699		3500	57018.8	36780	26699
4000	58702.9	50351	45285		4000	57631.7	50351	45285
4500	63573.5	53301	48338		4500	61362.9	53301	48338
5000	67157.4	57396	51968		5000	63071.5	57396	51968

## Sheet: S9
Extended performance comparison - median macro F1 only
Top variants	MTClass	MultiPhen	MANOVA	CCA	LogReg	Cauchy
100	767.5	1212.77	1193.38	1498.37	1226.69	74
500	6384.88	4717.5	5804	7491.85	4655.59	2801
1000	19348.5	17413	9787	14983.7	17427	6119.1
2000	41583.7	28498	26198	29967.4	29952	10492
3000	60222.5	41738	36020	44951.1	46002	16812.5
4000	76435.2	53876	54542.5	62593.1	59424	23080
5000	88576.2	71729	65269	74706.9	78217	29454
